# Supplementary material for: Serum Cytokine Profiles Associated with Inflammation and Tumor Progression in Crohn’s Disease and Colorectal Cancer
Source: Int J Mol Sci. 2026 Feb 25;27(5):2156. doi: 10.3390/ijms27052156 (PMC12984598; doi:10.3390/ijms27052156)
Supplement: Supplementary file 1 [file ijms-27-02156-s001.zip]

Archive with 1 entries (1 files):
- ijms-4117562-supplementary.pdf
